# Supplementary material for: Candida parapsilosis Cell Wall Proteome Characterization and Effectiveness against Hematogenously Disseminated Candidiasis in a Murine Model
Source: Vaccines (Basel). 2023 Mar 16;11(3):674. doi: 10.3390/vaccines11030674 (PMC10059874; doi:10.3390/vaccines11030674)
Supplement: Supplementary file 1 [file vaccines-11-00674-s001.zip]

Archive with 1 entries (1 files):
- vaccines-2268243-supplementary.pdf
